# Supplementary material for: Burden of Disease Associated with Dietary Exposure to Aflatoxins in China in 2020
Source: Nutrients. 2022 Feb 28;14(5):1027. doi: 10.3390/nu14051027 (PMC8912679; doi:10.3390/nu14051027)
Supplement: Supplementary file 1 [file nutrients-14-01027-s001.zip]

Archive with 1 entries (1 files):
- nutrients-1567712-supplementary.pdf
